# Supplementary material for: Fibromyalgia and Depression in Women: An 1H-NMR Metabolomic Study
Source: Metabolites. 2021 Jun 30;11(7):429. doi: 10.3390/metabo11070429 (PMC8304744; doi:10.3390/metabo11070429)
Supplement: Supplementary file 1 [file metabolites-11-00429-s001.zip]

Archive with 1 entries (1 files):
- metabolites-1227908-Supplementary.pdf
